# Supplementary material for: Aggregate Sampling to Detect Pathogens and Antimicrobial Resistance Genes Associated with Bovine Respiratory Disease in US Feedlots: A Pilot Study
Source: Vet Sci. 2025 Mar 4;12(3):244. doi: 10.3390/vetsci12030244 (PMC11946104; doi:10.3390/vetsci12030244)
Supplement: Supplementary file 1 [file vetsci-12-00244-s001.zip]

Archive with 1 entries (1 files):
- vetsci-3467291-supplementary.pdf
